# Supplementary material for: Comparison of Rheological Properties of Healthy versus Dupuytren Fibroblasts When Treated with a Cell Contraction Inhibitor by Atomic Force Microscope
Source: Int J Mol Sci. 2023 Jan 20;24(3):2043. doi: 10.3390/ijms24032043 (PMC9917339; doi:10.3390/ijms24032043)
Supplement: Supplementary file 1 [file ijms-24-02043-s001.zip]

Archive with 1 entries (1 files):
- ijms-2097541-supplementary.pdf
